# Supplementary material for: Efficacy of MMP-8 Level in Gingival Crevicular Fluid to Predict the Outcome of Nonsurgical Periodontal Treatment: A Systematic Review
Source: Int J Environ Res Public Health. 2022 Mar 7;19(5):3131. doi: 10.3390/ijerph19053131 (PMC8910039; doi:10.3390/ijerph19053131)
Supplement: Supplementary file 1 [file ijerph-19-03131-s001.zip]

Archive with 1 entries (1 files):
- ijerph-1561950-supplementary.pdf
